# Supplementary material for: Ascorbic Acid-Induced Photosynthetic Adaptability of Processing Tomatoes to Salt Stress Probed by Fast OJIP Fluorescence Rise
Source: Front Plant Sci. 2021 Aug 16;12:594400. doi: 10.3389/fpls.2021.594400 (PMC8415309; doi:10.3389/fpls.2021.594400)
Supplement: Supplementary file 1 [file Data_Sheet_1.xlsx]

## Sheet: AsA content
Treatment	AsA content	Total AsA content	DHA content	ASA/DHA		Tests of Between-Subjects Effects							Tests of Between-Subjects Effects
Control1	18.3715	26.5849	8.21348	2.23674		Dependent Variable:AsAcontent							Dependent Variable:DHAcontent
Control2	19.372	26.5799	7.20786	2.68762		Source	Type III Sum of Squares	df	Mean Square	F	Sig.		Source	Type III Sum of Squares	df	Mean Square	F	Sig.
Control3	20.145	26.9892	6.8442	2.94337		Corrected Model	413.697	4	103.424	280.844	3.18475e-10		Corrected Model	81.8457	4	20.4614	33.3306	9.34474e-06
NaCl1	9.58704	22.3659	12.7789	0.750227		Intercept	3097.07	1	3097.07	8409.95	5.81791e-16		Intercept	2069.09	1	2069.09	3370.44	5.58172e-14
NaCl2	10.689	24.9456	14.2566	0.749761		Treatment	413.697	4	103.424	280.844	3.18475e-10		Treatment	81.8457	4	20.4614	33.3306	9.34474e-06
NaCl3	10.286	21.97	11.684	0.880348		Error	3.68262	10	0.368262				Error	6.13894	10	0.613894
NA1	19.8848	30.5958	10.7109	1.8565		Total	3514.45	15					Total	2157.08	15
NA2	20.1328	31.6226	11.4897	1.75225		Corrected Total	417.38	14					Corrected Total	87.9847	14
NA3	20.4189	31.7947	11.3758	1.79494
NL1	6.14674	19.9394	13.7927	0.445652		Tests of Between-Subjects Effects							Tests of Between-Subjects Effects
NL2	7.0794	20.0753	12.9959	0.544743		Dependent Variable:TotalAsAcontent							Dependent Variable:ratio
NL3	6.43251	20.009	13.5765	0.473797		Source	Type III Sum of Squares	df	Mean Square	F	Sig.		Source	Type III Sum of Squares	df	Mean Square	F	Sig.
NLA1	15.2162	28.1404	12.9242	1.17735		Corrected Model	254.803	4	63.7006	65.5155	3.90212e-07		Corrected Model	8.75382	4	2.18846	77.8704	1.70201e-07
NLA2	15.3489	29.3007	13.9518	1.10013		Intercept	10229	1	10229	10520.5	1.90124e-16		Intercept	28.1167	1	28.1167	1000.46	2.34589e-11
NLA3	16.4257	30.7947	14.369	1.14313		Treatment	254.803	4	63.7006	65.5155	3.90212e-07		Treatment	8.75382	4	2.18846	77.8704	1.70201e-07
						Error	9.72298	10	0.972298				Error	0.281038	10	0.0281038
						Total	10493.5	15					Total	37.1515	15
						Corrected Total	264.525	14					Corrected Total	9.03486	14

## Sheet: Gas exchange
Treatment	Pn	Gs	Ci	Tr		Tests of Between-Subjects Effects							Tests of Between-Subjects Effects
Control1	32.7	639	287	8.84		Dependent Variable:Pn							Dependent Variable:Gs
Control2	35.6	614	273	8.89		Source	Type III Sum of Squares	df	Mean Square	F	Sig.		Source	Type III Sum of Squares	df	Mean Square	F	Sig.
Control3	33	672	296	8.74		Corrected Model	339.051	4	84.7627	79.1681	1.57169e-07		Corrected Model	481623	4	120406	124.79	1.72469e-08
NaCl1	25.7	570	338	7.61		Intercept	10762.9	1	10762.9	10052.5	2.38644e-16		Intercept	6.51421e+06	1	6.51421e+06	6751.41	1.74253e-15
NaCl2	25	588	324	7.91		Treatment	339.051	4	84.7627	79.1681	1.57169e-07		Treatment	481623	4	120406	124.79	1.72469e-08
NaCl3	23.7	563	328	7.78		Error	10.7067	10	1.07067				Error	9648.67	10	964.867
NA1	30.4	963	306	9.42		Total	11112.6	15					Total	7005487	15
NA2	30.7	1027	297	10.27		Corrected Total	349.757	14					Corrected Total	491272	14
NA3	29.4	984	293	10.08
NL1	20.4	395	354	6.54
NL2	20.1	480	346	5.93		Tests of Between-Subjects Effects							Tests of Between-Subjects Effects
NL3	19.4	488	359	5.87		Dependent Variable:Ci							Dependent Variable:Tr
NLA1	25.5	645	302	7.86		Source	Type III Sum of Squares	df	Mean Square	F	Sig.		Source	Type III Sum of Squares	df	Mean Square	F	Sig.
NLA2	24.1	629	300	7.56		Corrected Model	8981.33	4	2245.33	40.8242	3.65421e-06		Corrected Model	23.8994	4	5.97486	66.5253	3.62661e-07
NLA3	26.1	628	302	8.14		Intercept	1.4758e+06	1	1.4758e+06	26832.8	1.76617e-18		Intercept	983.178	1	983.178	10946.9	1.55893e-16
						Treatment	8981.33	4	2245.33	40.8242	3.65421e-06		Treatment	23.8994	4	5.97486	66.5253	3.62661e-07
						Error	550	10	55				Error	0.898133	10	0.0898133
						Total	1485333	15					Total	1007.98	15
						Corrected Total	9531.33	14					Corrected Total	24.7976	14

## Sheet: JIP test parameters
Treatment	wk	WL	ABS/RC	DIo/RC	TRo/RC	ETo/RC	ABS/CSm	DIo/CSm	TRo/CSm	ETo/CSm	Piabs	Fv/Fm	φRo	δRo	ΔI/Io
Control1	0.4585	0.514946	1.841	0.2614	1.5267	1.102	56523	7014	49509	31089	1.55425	0.82	6.51846	0.371198	0.00798191
Control2	0.4602	0.513234	1.8532	0.2649	1.5303	1.1094	55809	6979	48830	31601	1.54621	0.819	6.85806	0.377347	0.007985
Control3	0.458	0.513264	1.8626	0.2638	1.5627	1.1007	55650	7099	48551	30508	1.54698	0.819	6.09494	0.362887	0.007898
NaCl1	0.5176	0.525145	1.9531	0.3	1.6656	0.99931	48354	8162	40192	25987	1.35647	0.796	4.95608	0.31014	0.00572
NaCl2	0.5025	0.524565	1.9496	0.3033	1.6419	0.99878	48032	8273	39759	27652	1.36484	0.798	4.90963	0.318399	0.00596
NaCl3	0.5075	0.523569	1.9459	0.3086	1.6434	0.99958	47530	8288	39242	26279	1.34564	0.798	5.01601	0.30726	0.005974
NA1	0.4558	0.491536	1.8608	0.2743	1.5994	1.0311	58094	7516	50578	32190	1.46157	0.813	5.82808	0.368053	0.007068
NA2	0.4652	0.481565	1.8618	0.2829	1.5968	1.048	58143	7635	50508	32730	1.49155	0.81	5.69613	0.36047	0.0071234
NA3	0.4786	0.493126	1.8569	0.2795	1.5931	1.024	58344	7385	50959	32175	1.45135	0.815	5.67467	0.354567	0.0072345
NL1	0.5379	0.54242	2.083	0.3118	1.7616	0.970231	46692	8330	38362	25811	1.183	0.759	4.06356	0.28867	0.005469
NL2	0.5318	0.541236	2.0454	0.313	1.7421	0.970345	47066	8501	38565	25191	1.18725	0.755	3.80362	0.274183	0.005315
NL3	0.5323	0.539866	2.0784	0.3132	1.7598	0.970759	47034	8296	38738	25578	1.2665	0.758	3.67652	0.265558	0.005236
NLA1	0.4966	0.505635	1.9673	0.2875	1.6555	1.0198	50769	8047	42722	28440	1.43546	0.804	5.96557	0.306226	0.0062456
NLA2	0.4935	0.507235	1.964	0.2877	1.651	1.0322	51322	8180	43142	28989	1.42646	0.801	5.17669	0.314149	0.0063125
NLA3	0.4937	0.506749	1.976	0.2825	1.6629	1.0723	50657	8028	42629	28218	1.41565	0.805	6.26096	0.316795	0.00632415
Tests of Between-Subjects Effects							Tests of Between-Subjects Effects							Tests of Between-Subjects Effects
Dependent Variable:Wk							Dependent Variable:Wl							Dependent Variable:ABSRC
Source	Type III Sum of Squares	df	Mean Square	F	Sig.		Source	Type III Sum of Squares	df	Mean Square	F	Sig.		Source	Type III Sum of Squares	df	Mean Square	F	Sig.
Corrected Model	0.011426	4	0.0028565	69.2407	2.99381e-07		Corrected Model	0.00460915	4	0.00115229	133.457	1.24202e-08		Corrected Model	0.0950559	4	0.023764	199.348	1.73072e-09
Intercept	3.64051	1	3.64051	88244.8	4.59651e-21		Intercept	3.97744	1	3.97744	460665	1.18613e-24		Intercept	56.4501	1	56.4501	473540	1.03341e-24
Treatment	0.011426	4	0.0028565	69.2407	2.99381e-07		Treatment	0.00460915	4	0.00115229	133.457	1.24202e-08		Treatment	0.0950559	4	0.023764	199.348	1.73072e-09
Error	0.000412547	10	4.12547e-05				Error	8.63412e-05	10	8.63412e-06				Error	0.00119209	10	0.000119209
Total	3.65235	15					Total	3.98213	15					Total	56.5464	15
Corrected Total	0.0118386	14					Corrected Total	0.00469549	14					Corrected Total	0.096248	14
Tests of Between-Subjects Effects							Tests of Between-Subjects Effects							Tests of Between-Subjects Effects
Dependent Variable:DIoRC							Dependent Variable:TRoRC							Dependent Variable:EToRC
Source	Type III Sum of Squares	df	Mean Square	F	Sig.		Source	Type III Sum of Squares	df	Mean Square	F	Sig.		Source	Type III Sum of Squares	df	Mean Square	F	Sig.
Corrected Model	0.00465838	4	0.00116459	116.366	2.42593e-08		Corrected Model	0.0762132	4	0.0190533	130.233	1.39985e-08		Corrected Model	0.030374	4	0.00759351	40.9454	3.60406e-06
Intercept	1.25247	1	1.25247	125147	8.01391e-22		Intercept	40.3204	1	40.3204	275598	1.54756e-23		Intercept	15.9104	1	15.9104	85791.5	5.29234e-21
Treatment	0.00465838	4	0.00116459	116.366	2.42593e-08		Treatment	0.0762132	4	0.0190533	130.233	1.39985e-08		Treatment	0.030374	4	0.00759351	40.9454	3.60406e-06
Error	0.00010008	10	1.0008e-05				Error	0.00146301	10	0.000146301				Error	0.00185455	10	0.000185455
Total	1.25723	15					Total	40.3981	15					Total	15.9426	15
Corrected Total	0.00475846	14					Corrected Total	0.0776762	14					Corrected Total	0.0322286	14
Tests of Between-Subjects Effects							Tests of Between-Subjects Effects							Tests of Between-Subjects Effects
Dependent Variable:ABSCSM							Dependent Variable:DIoCSM							Dependent Variable:TRoCSM
Source	Type III Sum of Squares	df	Mean Square	F	Sig.		Source	Type III Sum of Squares	df	Mean Square	F	Sig.		Source	Type III Sum of Squares	df	Mean Square	F	Sig.
Corrected Model	2.92235e+08	4	7.30586e+07	634.26	5.57889e-12		Corrected Model	3.80993e+06	4	952482	110.467	3.12617e-08		Corrected Model	3.55206e+08	4	8.88016e+07	695.916	3.51547e-12
Intercept	4.0562e+10	1	4.0562e+10	352140	4.54431e-24		Intercept	9.24071e+08	1	9.24071e+08	107172	1.73986e-21		Intercept	2.92415e+10	1	2.92415e+10	229158	3.89345e-23
Treatment	2.92235e+08	4	7.30586e+07	634.26	5.57889e-12		Treatment	3.80993e+06	4	952482	110.467	3.12617e-08		Treatment	3.55206e+08	4	8.88016e+07	695.916	3.51547e-12
Error	1.15187e+06	10	115187				Error	86223.3	10	8622.33				Error	1.27604e+06	10	127604
Total	40855362441	15					Total	927966771	15					Total	29597998922	15
Corrected Total	2.93386e+08	14					Corrected Total	3.89615e+06	14					Corrected Total	3.56483e+08	14
Tests of Between-Subjects Effects							Tests of Between-Subjects Effects							Tests of Between-Subjects Effects
Dependent Variable:EToCSM							Dependent Variable:Piabs							Dependent Variable:FVFM
Source	Type III Sum of Squares	df	Mean Square	F	Sig.		Source	Type III Sum of Squares	df	Mean Square	F	Sig.		Source	Type III Sum of Squares	df	Mean Square	F	Sig.
Corrected Model	9.98577e+07	4	2.49644e+07	86.3781	1.03176e-07		Corrected Model	0.194253	4	0.0485632	84.9258	1.1199e-07		Corrected Model	0.00705867	4	0.00176467	529.4	1.37087e-11
Intercept	1.24668e+10	1	1.24668e+10	43135.8	1.64607e-19		Intercept	29.4929	1	29.4929	51576.4	6.73691e-20		Intercept	9.55206	1	9.55206	2.86562e+06	1.27351e-28
Treatment	9.98577e+07	4	2.49644e+07	86.3781	1.03176e-07		Treatment	0.194253	4	0.0485632	84.9258	1.1199e-07		Treatment	0.00705867	4	0.00176467	529.4	1.37087e-11
Error	2.89014e+06	10	289014				Error	0.0057183	10	0.00057183				Error	3.33333e-05	10	3.33333e-06
Total	12569589456	15					Total	29.6929	15					Total	9.55915	15
Corrected Total	1.02748e+08	14					Corrected Total	0.199971	14					Corrected Total	0.007092	14
Tests of Between-Subjects Effects							Tests of Between-Subjects Effects							Tests of Between-Subjects Effects
Dependent Variable:φRo							Dependent Variable:δRo							Dependent Variable:ΔIIo
Source	Type III Sum of Squares	df	Mean Square	F	Sig.		Source	Type III Sum of Squares	df	Mean Square	F	Sig.		Source	Type III Sum of Squares	df	Mean Square	F	Sig.
Corrected Model	12.1722	4	3.04306	29.8897	1.53795e-05		Corrected Model	0.0182221	4	0.00455552	76.3211	1.87502e-07		Corrected Model	1.28791e-05	4	3.21976e-06	351.128	1.0533e-10
Intercept	432.006	1	432.006	4243.27	1.76976e-14		Intercept	1.59799	1	1.59799	26772	1.78629e-18		Intercept	0.00063827	1	0.00063827	69605.8	1.50517e-20
Treatment	12.1722	4	3.04306	29.8897	1.53795e-05		Treatment	0.0182221	4	0.00455552	76.3211	1.87502e-07		Treatment	1.28791e-05	4	3.21976e-06	351.128	1.0533e-10
Error	1.0181	10	0.10181				Error	0.000596888	10	5.96888e-05				Error	9.16977e-08	10	9.16977e-09
Total	445.196	15					Total	1.61681	15					Total	0.000651241	15
Corrected Total	13.1903	14					Corrected Total	0.018819	14					Corrected Total	1.29707e-05	14
